# Supplementary material for: Giardia lamblia G6PD::6PGL Fused Protein Inhibitors Decrease Trophozoite Viability: A New Alternative against Giardiasis
Source: Int J Mol Sci. 2022 Nov 18;23(22):14358. doi: 10.3390/ijms232214358 (PMC9697976; doi:10.3390/ijms232214358)
Supplement: Supplementary file 1 [file ijms-23-14358-s001.zip]

Archive with 1 entries (1 files):
- ijms-1967599-supplementary.pdf
